# Supplementary material for: Impact of Palliative Care Services on Treatment and Resource Utilization for Hepatorenal Syndrome in the United States
Source: Medicines (Basel). 2021 May 12;8(5):21. doi: 10.3390/medicines8050021 (PMC8150700; doi:10.3390/medicines8050021)
Supplement: Supplementary file 1 [file medicines-08-00021-s001.zip]

Archive with 1 entries (1 files):
- medicines-1202332-supplementary.pdf
